# Supplementary material for: Domain retention in transcription factor fusion genes and its biological and clinical implications: a pan-cancer study
Source: Oncotarget. 2017 Nov 24;8(66):110103–17. doi: 10.18632/oncotarget.22653 (PMC5746368; doi:10.18632/oncotarget.22653)
Supplement: Supplementary file 2 [file oncotarget-08-110103-s002.xlsx]

## Sheet: Sheet1
Supplementary Table S2. DETGs of TFFGs
Fusion gene	Cancer type	Target gene	Adjs.p.val	P.val	mean(log2(read count+1)) of fusion positive samples	mean(log2(read count+1)) of fusion negative samples	log2(fold change)	# fusion positive samples	# fusion negative sample
ETV6-NTRK3	THCA	GAS2	0.0273449	0.00390641	4.14327	3.49088	0.652388	6	504
PML-RARA	AML	ANXA8	2.48994e-08	6.55246e-10	10.173	2.7755	7.39748	15	155
PML-RARA	AML	CCNA1	1.4228e-07	7.48841e-09	11.7594	7.78811	3.97131	15	155
PML-RARA	AML	RPTOR	1.49827e-06	1.18285e-07	11.151	10.197	0.953984	15	155
PML-RARA	AML	FOLR2	0.00407118	0.000428545	1.86914	3.65503	-1.78589	15	155
PML-RARA	AML	PLAU	0.0047994	0.000757801	9.42926	7.76045	1.66881	15	155
PML-RARA	AML	RARG	0.0047994	0.000728159	6.22133	7.20398	-0.982657	15	155
PML-RARA	AML	CRABP1	0.00579453	0.0012199	3.44931	1.71595	1.73336	15	155
PML-RARA	AML	PRKCA	0.00712016	0.00187373	10.2537	8.99905	1.25463	15	155
PML-RARA	AML	CD1D	0.00712016	0.00183918	5.22531	7.33839	-2.11308	15	155
PML-RARA	AML	APOA1	0.00953678	0.00276065	2.7063	1.92844	0.777859	15	155
PML-RARA	AML	SCD	0.0109867	0.00346947	7.38975	8.64127	-1.25151	15	155
PML-RARA	AML	ICAM1	0.0538693	0.018429	8.13711	8.80127	-0.664158	15	155
PML-RARA	AML	MACROD1	0.0688081	0.0253503	4.75787	5.53613	-0.778254	15	155
PML-RARA	AML	ABCC3	0.0781281	0.03084	4.0084	5.18218	-1.17378	15	155
RUNX1-RUNX1T1	AML	SLC44A1	0.000742111	1.12441e-05	7.65584	10.9629	-3.30705	7	163
RUNX1-RUNX1T1	AML	VEGFA	0.00451814	0.000207699	10.5603	8.10666	2.45367	7	163
RUNX1-RUNX1T1	AML	GP1BA	0.00451814	0.000273826	6.25046	7.65634	-1.40589	7	163
RUNX1-RUNX1T1	AML	ITGB2	0.00451814	0.000265607	11.0525	13.0139	-1.96144	7	163
RUNX1-RUNX1T1	AML	LTB4R	0.00460289	0.000348704	9.35733	10.5399	-1.18261	7	163
RUNX1-RUNX1T1	AML	CD34	0.0063287	0.000724647	14.2195	9.82708	4.39241	7	163
RUNX1-RUNX1T1	AML	MPO	0.0063287	0.000767115	18.2292	14.7807	3.44848	7	163
RUNX1-RUNX1T1	AML	GPR132	0.0063287	0.000592604	6.31043	8.50404	-2.19361	7	163
RUNX1-RUNX1T1	AML	ITGA2B	0.00832711	0.00113552	5.42677	8.18569	-2.75891	7	163
RUNX1-RUNX1T1	AML	MYC	0.012663	0.00200216	12.6249	11.4141	1.2108	7	163
RUNX1-RUNX1T1	AML	LGALS3	0.012663	0.00211049	5.60807	7.90979	-2.30172	7	163
RUNX1-RUNX1T1	AML	MPL	0.0175485	0.00319065	10.6999	8.15444	2.54546	7	163
RUNX1-RUNX1T1	AML	BAALC	0.0218721	0.00523997	11.1714	7.88045	3.291	7	163
RUNX1-RUNX1T1	AML	ELANE	0.0218721	0.00475364	12.9685	9.87333	3.09513	7	163
RUNX1-RUNX1T1	AML	LILRB1	0.0218721	0.00563371	6.14829	8.18872	-2.04043	7	163
RUNX1-RUNX1T1	AML	CD36	0.0218721	0.00487125	8.43187	10.8304	-2.39851	7	163
RUNX1-RUNX1T1	AML	CHI3L1	0.0255659	0.00697251	1.97457	4.85628	-2.88171	7	163
RUNX1-RUNX1T1	AML	CCL3	0.0272584	0.00784711	4.13293	5.77178	-1.63885	7	163
RUNX1-RUNX1T1	AML	OCLN	0.0385744	0.0116892	4.74657	7.24925	-2.50268	7	163
RUNX1-RUNX1T1	AML	KLF4	0.0452941	0.0144118	7.24551	9.2682	-2.02269	7	163
RUNX1-RUNX1T1	AML	NCAM1	0.0461399	0.01538	8.7401	5.99539	2.74471	7	163
RUNX1-RUNX1T1	AML	PF4	0.062885	0.0219145	1.81327	4.2994	-2.48613	7	163
RUNX1-RUNX1T1	AML	PLAU	0.0644156	0.0243998	8.85226	7.86713	0.985126	7	163
RUNX1-RUNX1T1	AML	BCL2	0.0645063	0.0254116	9.73359	10.4016	-0.668059	7	163
RUNX1-RUNX1T1	AML	MYH10	0.0743733	0.0304254	6.82637	7.86182	-1.03544	7	163
SFPQ-TFE3	KIRC	TFE3	0.0563087	0.00331227	12.0681	10.5593	1.50881	3	523
SFPQ-TFE3	KIRC	SERPINE1	0.0574341	0.00675696	8.702	12.0188	-3.31679	3	523
SFPQ-TFE3	KIRC	STAT6	0.0720935	0.0127224	11.5043	12.3464	-0.842085	3	523
SFPQ-TFE3	KIRC	SLC25A3	0.0855728	0.0201348	13.3759	12.6673	0.708641	3	523
TMPRSS2-ERG	PRAD	TDRD1	7.37156e-05	6.60096e-06	9.2459	6.35757	2.88832	21	471
TMPRSS2-ERG	PRAD	ERG	7.37156e-05	8.26047e-06	12.351	9.49246	2.85858	21	471
TMPRSS2-ERG	PRAD	TMPRSS2	7.37156e-05	8.50565e-06	13.7323	14.7008	-0.968512	21	471
TMPRSS2-ERG	PRAD	TFF3	0.000130638	2.00982e-05	8.67365	10.8715	-2.19788	21	471
TMPRSS2-ERG	PRAD	HMOX1	0.00167335	0.000321799	6.56522	7.33995	-0.774736	21	471
TMPRSS2-ERG	PRAD	ADAMTS1	0.00237663	0.000548452	9.41836	10.5027	-1.08436	21	471
TMPRSS2-ERG	PRAD	WNT11	0.00443651	0.00119444	5.30666	6.29899	-0.992328	21	471
TMPRSS2-ERG	PRAD	CXCR4	0.0232511	0.00715418	8.64887	9.33959	-0.690726	21	471
